# Supplementary material for: Characterization of Nutrient Intake in Biopsy-Confirmed NAFLD Patients
Source: Nutrients. 2022 Aug 23;14(17):3453. doi: 10.3390/nu14173453 (PMC9460347; doi:10.3390/nu14173453)
Supplement: Supplementary file 1 [file nutrients-14-03453-s001.zip]

Archive with 1 entries (1 files):
- nutrients-1864521-supplementary.pdf
